# Supplementary material for: The Novel Antigenic Epitopes of African Swine Fever Virus Inner Membrane p54 Protein Revealed by Monoclonal Antibodies
Source: Animals (Basel). 2025 Apr 30;15(9):1296. doi: 10.3390/ani15091296 (PMC12070866; doi:10.3390/ani15091296)
Supplement: Supplementary file 1 [file animals-15-01296-s001.zip]

Archive with 4 entries (4 files):
- Figure S1.pdf
- Table S1.pdf
- Table S2.xlsx
- WB raw data.pdf
