# Supplementary material for: The Novel Antigenic Epitopes of African Swine Fever Virus Inner Membrane p54 Protein Revealed by Monoclonal Antibodies
Source: Animals (Basel). 2025 Apr 30;15(9):1296. doi: 10.3390/ani15091296 (PMC12070866; doi:10.3390/ani15091296)
Supplement: Supplementary file 1 [file animals-15-01296-s001.zip › Table S2.xlsx]

## Sheet: Sheet1
Table S2. The identity of p54 epitope across different ASFV strains
GenBank accession numbers	Identical to target epitopes			Genomic DNA length (bp)	Genotypes
	163MSAIENLRQRNTY175	60AAIEEEDIQFINP72	128MATGGPAAAPAAASAPAHPAE148
OR449224.1	Yes	Yes	Yes	213885	Ⅱ
ON963982.1	Yes	Yes	Yes	192377	Ⅱ
OK358852.1	Yes	Yes	Yes	192298	Ⅱ
MW396979.1	Yes	Yes	Yes	192237	Ⅱ
MW306192.1	Yes	Yes	Yes	190882	Ⅱ
OR863252.1	Yes	Yes	Yes	190882	Ⅱ
OR863253.1	Yes	Yes	Yes	190880	Ⅱ
OR806652.1	Yes	Yes	Yes	190673	Ⅱ
OX376259.1	Yes	Yes	Yes	190611	Ⅱ
OX376267.1	Yes	Yes	Yes	190610	Ⅱ
MN715134.1	Yes	Yes	Yes	190601	Ⅱ
OX376254.1	Yes	Yes	Yes	190601	Ⅱ
OX376273.1	Yes	Yes	Yes	190600	Ⅱ
LR536725.1	Yes	Yes	Yes	190599	Ⅱ
OR460731.1	Yes	Yes	Yes	190599	Ⅱ
OR460739.1	Yes	Yes	Yes	190599	Ⅱ
OX376271.1	Yes	Yes	Yes	190599	Ⅱ
LR722599.1	Yes	Yes	Yes	190598	Ⅱ
OR460737.1	Yes	Yes	Yes	190598	Ⅱ
OM481275.1	Yes	Yes	Yes	190598	Ⅱ
OM481276.1	Yes	Yes	Yes	190595	Ⅱ
OX376268.1	Yes	Yes	Yes	190598	Ⅱ
OX376266.1	Yes	Yes	Yes	190598	Ⅱ
OX376252.1	Yes	Yes	Yes	190598	Ⅱ
OX376262.1	Yes	Yes	Yes	190597	Ⅱ
OX376260.1	Yes	Yes	Yes	190597	Ⅱ
ON108571.3	Yes	Yes	Yes	190596	Ⅱ
OX376263.1	Yes	Yes	Yes	190595	Ⅱ
OX376261.1	Yes	Yes	Yes	190595	Ⅱ
OX376257.1	Yes	Yes	Yes	190595	Ⅱ
OX376255.1	Yes	Yes	Yes	190595	Ⅱ
OX376253.1	Yes	Yes	Yes	190595	Ⅱ
OX376251.1	Yes	Yes	Yes	190595	Ⅱ
LR722600.1	Yes	Yes	Yes	190594	Ⅱ
OR460740.1	Yes	Yes	Yes	190594	Ⅱ
OX376258.1	Yes	Yes	Yes	190594	Ⅱ
LR899193.1	Yes	Yes	Yes	190592	Ⅱ
OR460741.1	Yes	Yes	Yes	190592	Ⅱ
OR460738.1	Yes	Yes	Yes	190592	Ⅱ
OR460736.1	Yes	Yes	Yes	190592	Ⅱ
OX376272.1	Yes	Yes	Yes	190592	Ⅱ
OR460735.1	Yes	Yes	Yes	190590	Ⅱ
OR460730.1	Yes	Yes	Yes	190590	Ⅱ
OP605386.1	Yes	Yes	Yes	190590	Ⅱ
OR460733.1	Yes	Yes	Yes	190588	Ⅱ
OX376250.1	Yes	Yes	Yes	190587	Ⅱ
OR460732.1	Yes	Yes	Yes	190586	Ⅱ
FR682468.2	Yes	Yes	Yes	190584	Ⅱ
NC_044959.2	Yes	Yes	Yes	190584	Ⅱ
OR460734.1	Yes	Yes	Yes	190584	Ⅱ
OX376256.1	Yes	Yes	Yes	190577	Ⅱ
MN393477.1	Yes	Yes	Yes	190576	Ⅱ
MN393476.1	Yes	Yes	Yes	190576	Ⅱ
OL692744.1	Yes	Yes	Yes	190572	Ⅱ
MW791753.1	Yes	Yes	Yes	190571	Ⅱ
MW791760.1	Yes	Yes	Yes	190569	Ⅱ
MW791761.1	Yes	Yes	Yes	190565	Ⅱ
OL692743.1	Yes	Yes	Yes	190517	Ⅱ
OX376265.1	Yes	Yes	Yes	190517	Ⅱ
OX376264.1	Yes	Yes	Yes	190446	Ⅱ
OR660697.1	Yes	Yes	Yes	190316	Ⅱ
OR944091.1	Yes	Yes	Yes	190315	Ⅱ
MZ614662.1	Yes	Yes	Yes	190257	Ⅱ
MK543947.1	Yes	Yes	Yes	190202	Ⅱ
OR660699.1	Yes	Yes	Yes	190120	Ⅱ
OR660695.1	Yes	Yes	Yes	190117	Ⅱ
OR660696.1	Yes	Yes	Yes	190108	Ⅱ
OR944090.1	Yes	Yes	Yes	190105	Ⅱ
OR660698.1	Yes	Yes	Yes	190047	Ⅱ
OR944085.1	Yes	Yes	Yes	189998	Ⅱ
OR944086.1	Yes	Yes	Yes	189983	Ⅱ
LC659087.1	Yes	Yes	Yes	189405	Ⅱ
LC659086.1	Yes	Yes	Yes	189398	Ⅱ
MH910495.1	Yes	Yes	Yes	189465	Ⅱ
MT882025.1	Yes	Yes	Yes	189081	Ⅱ
ON380539.1	Yes	Yes	Yes	189737	Ⅱ
OR135685.1	Yes	Yes	Yes	189529	Ⅱ
OL622042.1	Yes	Yes	Yes	189400	Ⅱ
OP856591.1	Yes	Yes	Yes	189397	Ⅱ
MK128995.1	Yes	Yes	Yes	189393	Ⅱ
OP718535.1	Yes	Yes	Yes	184651	Ⅱ
OP718534.1	Yes	Yes	Yes	184616	Ⅱ
ON409979.1	Yes	Yes	Yes	184521	Ⅱ
OP781311.1	Yes	Yes	Yes	184520	Ⅱ
OP781310.1	Yes	Yes	Yes	184526	Ⅱ
MW856068.1	Yes	Yes	Yes	183325	Ⅱ
LS478113.1	Yes	Yes	Yes	182446	Ⅱ
MT496893.1	Yes	Yes	Yes	189393	Ⅱ
OM799941.1	Yes	Yes	Yes	189129	Ⅱ
OP612151.1	Yes	Yes	Yes	189404	Ⅱ
NC_044947.1	Yes	Yes	MATGGPAAAPAAASVHPTEPY	182906	Ⅰ
KM262844.1	Yes	Yes	MATGGPAAAPAAASVHPTEPY	182362	Ⅰ
MN270980.1	Yes	Yes	MATGGPAAAPAAASVHPTEPY	181869	Ⅰ
MW723498.1	Yes	Yes	MATGGPAAAPAAASVHPTEPY	181804	Ⅰ
MW723494.1	Yes	Yes	MATGGPAAAPAAASVHPTEPY	181770	Ⅰ
MW647172.1	Yes	Yes	MATGGPAAAPAAASVHPTEPY	181758	Ⅰ
MW647171.1	Yes	Yes	MATGGPAAAPAAASVHPTEPY	181758	Ⅰ
MW723500.1	Yes	Yes	MATGGPAAAPAAASVHPTEPY	181755	Ⅰ
MW723495.1	Yes	Yes	MATGGPAAAPAAASVHPTEPY	181754	Ⅰ
MW723497.1	Yes	Yes	MATGGPAAAPAAASVHPTEPY	181753	Ⅰ
MW723496.1	Yes	Yes	MATGGPAAAPAAASVHPTEPY	181753	Ⅰ
OQ971724.1	Yes	Yes	MATGGPAAAPAAASVHPTEPY	183381	Ⅰ
MN270970.1	Yes	Yes	MATGGPAAAPAAASVHPTEPY	183639	Ⅰ
MN270969.1	Yes	Yes	MATGGPAAAPAAASVHPTEPY	183636	Ⅰ
ON185726.2	Yes	Yes	MATGGPAAAPAAASVHPTEPY	183680	Ⅰ
OR387521.1	Yes	Yes	MATGGPAAAPAAASVHPTEPY	181952	Ⅰ
OR387519.1	Yes	Yes	MATGGPAAAPAAASVHPTEPY	182999	Ⅰ
NC_044957.1	Yes	Yes	MATGGPAAAPAAASVHPTEPY	171719	Ⅰ
MW800838.1	Yes	Yes	MATGGPAAAPAAASVHPTEPY	181924	Ⅰ
MW736613.1	Yes	Yes	MATGGPAAAPAAASVHPTEPY	181753	Ⅰ
MW736612.1	Yes	Yes	MATGGPAAAPAAASVHPTEPY	181684	Ⅰ
MW736610.1	Yes	Yes	MATGGPAAAPAAASVHPTEPY	181738	Ⅰ
MW736609.1	Yes	Yes	MATGGPAAAPAAASVHPTEPY	181756	Ⅰ
MW736608.1	Yes	Yes	MATGGPAAAPAAASVHPTEPY	181754	Ⅰ
MW736605.1	Yes	Yes	MATGGPAAAPAAASVHPTEPY	181753	Ⅰ
MW736604.1	Yes	Yes	MATGGPAAAPAAASVHPTEPY	181761	Ⅰ
MW736603.1	Yes	Yes	MATGGPAAAPAAASVHPTEPY	181733	Ⅰ
MW736601.1	Yes	Yes	MATGGPAAAPAAASVHPTEPY	181793	Ⅰ
MW736600.1	Yes	Yes	MATGGPAAAPAAASVHPTEPY	181745	Ⅰ
MW736599.1	Yes	Yes	MATGGPAAAPAAASVHPTEPY	181753	Ⅰ
MW723493.1	Yes	Yes	MATGGPAAAPAAASVHPTEPY	181746	Ⅰ
MW723492.1	Yes	Yes	MATGGPAAAPAAASVHPTEPY	181751	Ⅰ
MW723484.1	Yes	Yes	MATGGPAAAPAAASVHPTEPY	181741	Ⅰ
MW723483.1	Yes	Yes	MATGGPAAAPAAASVHPTEPY	181751	Ⅰ
MW723482.1	Yes	Yes	MATGGPAAAPAAASVHPTEPY	181788	Ⅰ
MW723481.1	Yes	Yes	MATGGPAAAPAAASVHPTEPY	181859	Ⅰ
MW723480.1	Yes	Yes	MATGGPAAAPAAASVHPTEPY	181925	Ⅰ
AM712240.1	Yes	Yes	MATGGPAAAPAAASVHPTEPY	171719	Ⅰ
ON260841.1	Yes	Yes	MATGGPAAAPAAASVHPTEPY	181905	Ⅰ
ON260840.1	Yes	Yes	MATGGPAAAPAAASVHPTEPY	182085	Ⅰ
OP312970.1	Yes	Yes	MATGGPAAAPAAASVHPTEPY	181741	Ⅰ
NC_044956.1	Yes	Yes	MATGGPAAAPAAASVHPTEPY	182284	Ⅰ
NC_044955.1	Yes	Yes	MATGGPAAAPAAASVHPTEPY	184638	Ⅰ
NC_044942.1	Yes	Yes	MATGGPAAAPAAASVHPTEPY	180365	Ⅰ
NC_001659.2	Yes	Yes	MATGGPAAAPAAASVHPTEPY	170101	Ⅰ
MN270978.1	Yes	Yes	MATGGPAAAPAAASVHPTEPY	181699	Ⅰ
MN270977.1	Yes	Yes	MATGGPAAAPAAASVHPTEPY	184581	Ⅰ
MN270976.1	Yes	Yes	MATGGPAAAPAAASVHPTEPY	181651	Ⅰ
MN270975.1	Yes	Yes	MATGGPAAAPAAASVHPTEPY	183724	Ⅰ
MN270974.1	Yes	Yes	MATGGPAAAPAAASVHPTEPY	183720	Ⅰ
MN270973.1	Yes	Yes	MATGGPAAAPAAASVHPTEPY	181816	Ⅰ
MN270972.1	Yes	Yes	MATGGPAAAPAAASVHPTEPY	183723	Ⅰ
MN270971.1	Yes	Yes	MATGGPAAAPAAASVHPTEPY	183645	Ⅰ
KM102979.1	Yes	Yes	MATGGPAAAPAAASVHPTEPY	182906	Ⅰ
KX354450.1	Yes	Yes	MATGGPAAAPAAASVHPTEPY	184638	Ⅰ
U18466.2	Yes	Yes	MATGGPAAAPAAASVHPTEPY	170101	Ⅰ
OR387520.1	Yes	Yes	MATGGPAAAPAAASVHPTEPY	183179	Ⅰ
AM712239.1	Yes	Yes	MATGGPAAAPAAASVHPTEPY	182284	Ⅰ
OQ971725.1	Yes	Yes	MATGGPAAAPAAASVHPTEPY	183395	Ⅰ
OQ971722.1	Yes	Yes	MATGGPAAAPAAASVHPTEPY	183406	Ⅰ
AM712240.1	Yes	Yes	MATGGPAAAPAAASVHPTEPY	171719	Ⅰ
MW788410.1	Yes	Yes	MATGGPAAAPAAASVHPTEPY	181693	Ⅰ
MZ945537.1	Yes	Yes	MATGGPAAAPAAASVHPTEPY	172025	Ⅰ
NC_044943.1	Yes	Yes	MATGGPAAAPAAASVHPTEPY	172051	Ⅰ
NC_044941.1	Yes	Yes	MATGGPAAAPAAASVHPTEPY	182362	Ⅰ
NC_044957.1	Yes	Yes	MATGGPAAAPAAASVHPTEPY	171719	Ⅰ
LR881473.1	Yes	Yes	MATGGPAAAPAAASVHPTEPY	192206	Ⅰ
NC_044945.1	MPAVDALRQRSTY	Yes	MATGGPAAAPAAASVHPTEPY	191058	Ⅸ
MH025920.1	MPAVDALRQRSTY	Yes	MATGGPAAAPAAASVHPTEPY	184368	Ⅸ
MH025917.1	MPAVDALRQRSTY	Yes	MATGGPAAAPAAASVHPTEPY	188628	Ⅸ
MH025916.1	MPAVDALRQRSTY	Yes	MATGGPAAAPAAASVHPTEPY	188627	Ⅸ
MH025919.1	MPAVDALRQRSTY	Yes	MATGGPAAAPAAASVHPTEPY	188611	Ⅸ
ON409980.1	MPAVDALRQRSTY	Yes	MATGGPAAAPAAASVHPTEPY	182514	Ⅸ
LR899131.1	MPAVEALRQRSTY	PAIEEEDIQFINP	MATGGPAAAPAAASVHPTEPY	189950	Ⅸ
MT956648.1	MPAVEALRQRSTY	PAIEEEDIQFINP	MATGGPAAAPAAASVHPTEPY	180916	Ⅹ
MW856067.1	MPAVEALRQRSTY	PAIEEEDIQFINP	MATGGPAAAPAAASVHPTEPY	1765564	Ⅹ
MN641876.2	MCGEEAWCTDWCQ	PASCHVYSVRIWV	SFFLSCRKYIYYNDVIIVYDH	187621	ⅩⅩ
